# Supplementary material for: Persistence of Antibiotic-Resistant Escherichia coli Strains Belonging to the B2 Phylogroup in Municipal Wastewater under Aerobic Conditions
Source: Antibiotics (Basel). 2022 Feb 4;11(2):202. doi: 10.3390/antibiotics11020202 (PMC8868233; doi:10.3390/antibiotics11020202)
Supplement: Supplementary file 1 [file antibiotics-11-00202-s001.zip]

Archive with 1 entries (1 files):
- antibiotics-1565889-supplementary.pdf
